# Supplementary material for: Lipase Assisted (S)-Ketoprofen Resolution from Commercially Available Racemic Mixture
Source: Pharmaceuticals (Basel). 2021 Sep 29;14(10):996. doi: 10.3390/ph14100996 (PMC8541352; doi:10.3390/ph14100996)
Supplement: Supplementary file 1 [file pharmaceuticals-14-00996-s001.zip]

Archive with 1 entries (1 files):
- pharmaceuticals-1392548-supplementary.pdf
